# Supplementary material for: Milk and Fermented Milk Consumption and Risk of Stroke: Longitudinal Study
Source: Nutrients. 2022 Mar 3;14(5):1070. doi: 10.3390/nu14051070 (PMC8912552; doi:10.3390/nu14051070)
Supplement: Supplementary file 1 [file nutrients-14-01070-s001.zip]

Archive with 1 entries (1 files):
- nutrients-1608364-supplementary.pdf
